# Supplementary material for: A new Terrarana frog of genus Pristimantis from an unexplored cloud forest from the eastern Andes, Colombia
Source: Zookeys. 2020 Aug 19;961:129–56. doi: 10.3897/zookeys.961.51971 (PMC7449990; doi:10.3897/zookeys.961.51971)
Supplement: XML Treatment for Pristimantis chamezensis [file zookeys.961.51971-treatment1.xml]

<!DOCTYPE tp:taxon-treatment
  PUBLIC "-//TaxonX//DTD Taxonomic Treatment Publishing DTD v0 20100105//EN" "tax-treatment-NSO.dtd">
<tp:taxon-treatment xmlns:tp="http://www.plazi.org/taxpub"><tp:treatment-meta><kwd-group><label>Taxon classification</label><kwd><named-content xmlns:xlink="http://www.w3.org/1999/xlink" content-type="kingdom">Animalia</named-content></kwd><kwd><named-content xmlns:xlink="http://www.w3.org/1999/xlink" content-type="order">Anura</named-content></kwd><kwd><named-content xmlns:xlink="http://www.w3.org/1999/xlink" content-type="family">Strabomantidae</named-content></kwd></kwd-group><mixed-citation publication-type="journal"><person-group><name><surname>Acosta-Galvis</surname><given-names>Andrés R.</given-names></name><name><surname>Saldarriaga-Gómez</surname><given-names>Ana M.</given-names></name><name><surname>Ramírez</surname><given-names>Beatriz</given-names></name><name><surname>Vargas-Ramírez</surname><given-names>Mario</given-names></name></person-group><article-title>A new <tp:taxon-name><tp:taxon-name-part taxon-name-part-type="clade">Terrarana</tp:taxon-name-part></tp:taxon-name> frog of genus <italic><tp:taxon-name><tp:taxon-name-part taxon-name-part-type="genus" reg="Pristimantis">Pristimantis</tp:taxon-name-part></tp:taxon-name></italic> from an unexplored cloud forest from the eastern Andes, Colombia</article-title><source>Zookeys</source><day>19</day><month>8</month><year>2020</year><volume>961</volume><fpage>129</fpage><lpage>156</lpage><pub-id pub-id-type="doi">10.3897/zookeys.961.51971</pub-id></mixed-citation></tp:treatment-meta><tp:nomenclature><tp:taxon-name><object-id xmlns:xlink="http://www.w3.org/1999/xlink" content-type="arpha" xlink:type="simple">0231086A-DB3D-509A-9F8A-15F37A8C8F83</object-id>
              <tp:taxon-name-part taxon-name-part-type="genus" reg="Pristimantis">Pristimantis</tp:taxon-name-part>
              <tp:taxon-name-part taxon-name-part-type="species" reg="chamezensis">chamezensis</tp:taxon-name-part>
              <object-id xmlns:xlink="http://www.w3.org/1999/xlink" content-type="zoobank" xlink:type="simple">http://zoobank.org/ff99cfe4-4fa7-402b-8d76-d921a93d1566</object-id>
            </tp:taxon-name><tp:taxon-status xmlns:xlink="http://www.w3.org/1999/xlink" xlink:type="simple">sp. nov.</tp:taxon-status><xref ref-type="fig" rid="F4">Figs 4</xref><xref ref-type="fig" rid="F5">, 5</xref><xref ref-type="table" rid="T4">; Table 4</xref></tp:nomenclature><tp:treatment-sec sec-type="Holotype" id="SECID0EENAK"><title>Holotype.</title><p><abbrev xmlns:xlink="http://www.w3.org/1999/xlink" content-type="institution" xlink:title="Instituto de Investigación de Recursos Biológicos Alexander von Humboldt, Villa de Leyva, Boyacá, Colombia" id="ABBRID0EKNAK" xlink:type="simple">IAvH-Am</abbrev>-10269 (field number ARA 5852. Figs <xref ref-type="fig" rid="F4">4</xref>, <xref ref-type="fig" rid="F5">5</xref>) an adult female collected on 3 September 2010 by Andrés R. Acosta-Galvis, Beatriz Ramirez, José Pérez, Luis Daniel Prada, and Natalia Novoa.</p><fig id="F4" position="float" orientation="portrait"><object-id xmlns:xlink="http://www.w3.org/1999/xlink" content-type="doi" xlink:type="simple">10.3897/zookeys.961.51971.figure4</object-id><object-id xmlns:xlink="http://www.w3.org/1999/xlink" content-type="arpha" xlink:type="simple">CB7A3888-C032-59DB-A9A5-9EC39D5B6274</object-id><label>Figure 4.</label><caption><p><italic><tp:taxon-name><tp:taxon-name-part taxon-name-part-type="genus" reg="Pristimantis">Pristimantis</tp:taxon-name-part> <tp:taxon-name-part taxon-name-part-type="species" reg="chamezensis">chamezensis</tp:taxon-name-part></tp:taxon-name></italic> sp. nov. preserved holotype, adult female, <abbrev xmlns:xlink="http://www.w3.org/1999/xlink" content-type="institution" xlink:title="Instituto de Investigación de Recursos Biológicos Alexander von Humboldt, Villa de Leyva, Boyacá, Colombia" id="ABBRID0EKOAK" xlink:type="simple">IAvH-Am</abbrev>-10269 (<abbrev xmlns:xlink="http://www.w3.org/1999/xlink" xlink:title="snout-vent length" id="ABBRID0EPOAK" xlink:type="simple">SVL</abbrev> = 23.8 mm) <bold>A</bold> dorsal view <bold>B</bold> ventral view <bold>C</bold> lateral view. White arrow = chin with irregular blotches of dark brown. Scale bar: 10 mm. Photographs by Andrés Acosta-Galvis.</p></caption><graphic xmlns:xlink="http://www.w3.org/1999/xlink" xlink:href="zookeys-961-129-g004.jpg" position="float" orientation="portrait" xlink:type="simple" id="oo_443384.jpg"><uri content-type="original_file" xlink:type="simple">https://binary.pensoft.net/fig/443384</uri></graphic></fig></tp:treatment-sec><tp:treatment-sec sec-type="type locality" id="SECID0E5OAK"><title>Type locality</title><p>(Figs <xref ref-type="fig" rid="F1">1</xref>, <xref ref-type="fig" rid="F2">2</xref>). Colombia, Casanare Department, Chámeza Municipality, vereda Centro Norte, Chámeza forest, Cerro Pan de Azúcar, eastern flank of the Cordillera Oriental, Colombia. <named-content xmlns:xlink="http://www.w3.org/1999/xlink" content-type="dwc:verbatimCoordinates" xlink:type="simple"><named-content content-type="geo-json" specific-use="{&#34;type&#34;:&#34;Point&#34;,&#34;coordinates&#34;:[-72.897667,5.256778]}" id="NCID0EPPAK" xlink:type="simple">05°15'24.4"N, 072°53'51.6"W</named-content></named-content>, 2140 m a.s.l.</p></tp:treatment-sec><tp:treatment-sec sec-type="Paratypes" id="SECID0EUPAK"><title>Paratypes</title><p><bold>(11)</bold> (Fig. <xref ref-type="fig" rid="F5">5</xref>; Table <xref ref-type="table" rid="T4">4</xref>). <abbrev xmlns:xlink="http://www.w3.org/1999/xlink" content-type="institution" xlink:title="Instituto de Investigación de Recursos Biológicos Alexander von Humboldt, Villa de Leyva, Boyacá, Colombia" id="ABBRID0EEQAK" xlink:type="simple">IAvH-Am</abbrev>-10267, <abbrev xmlns:xlink="http://www.w3.org/1999/xlink" content-type="institution" xlink:title="Instituto de Investigación de Recursos Biológicos Alexander von Humboldt, Villa de Leyva, Boyacá, Colombia" id="ABBRID0EJQAK" xlink:type="simple">IAvH-Am</abbrev>-10270–10274, adult males; <abbrev xmlns:xlink="http://www.w3.org/1999/xlink" content-type="institution" xlink:title="Instituto de Investigación de Recursos Biológicos Alexander von Humboldt, Villa de Leyva, Boyacá, Colombia" id="ABBRID0EOQAK" xlink:type="simple">IAvH-Am</abbrev>-10275–10277, <abbrev xmlns:xlink="http://www.w3.org/1999/xlink" content-type="institution" xlink:title="Instituto de Investigación de Recursos Biológicos Alexander von Humboldt, Villa de Leyva, Boyacá, Colombia" id="ABBRID0ETQAK" xlink:type="simple">IAvH-Am</abbrev>-10282, adult females, collected on 13 November 2010 by Andrés R. Acosta-Galvis, Beatriz Ramirez, José Pérez, Luis Daniel Prada, and Natalia Novoa; same locality as the holotype.</p><fig id="F5" position="float" orientation="portrait"><object-id xmlns:xlink="http://www.w3.org/1999/xlink" content-type="doi" xlink:type="simple">10.3897/zookeys.961.51971.figure5</object-id><object-id xmlns:xlink="http://www.w3.org/1999/xlink" content-type="arpha" xlink:type="simple">B2D8BD21-869D-53AD-98AE-F8D2B55F6BD3</object-id><label>Figure 5.</label><caption><p><italic><tp:taxon-name><tp:taxon-name-part taxon-name-part-type="genus" reg="Pristimantis">Pristimantis</tp:taxon-name-part> <tp:taxon-name-part taxon-name-part-type="species" reg="chamezensis">chamezensis</tp:taxon-name-part></tp:taxon-name></italic> sp. nov., live specimens. <bold>A</bold> Holotype, adult female, <abbrev xmlns:xlink="http://www.w3.org/1999/xlink" content-type="institution" xlink:title="Instituto de Investigación de Recursos Biológicos Alexander von Humboldt, Villa de Leyva, Boyacá, Colombia" id="ABBRID0ENRAK" xlink:type="simple">IAvH-Am</abbrev>-10269 (<abbrev xmlns:xlink="http://www.w3.org/1999/xlink" xlink:title="snout-vent length" id="ABBRID0ESRAK" xlink:type="simple">SVL</abbrev>= 23.8 mm) <bold>B</bold> juvenile, <abbrev xmlns:xlink="http://www.w3.org/1999/xlink" content-type="institution" xlink:title="Instituto de Investigación de Recursos Biológicos Alexander von Humboldt, Villa de Leyva, Boyacá, Colombia" id="ABBRID0EYRAK" xlink:type="simple">IAvH-Am</abbrev>-10283 (<abbrev xmlns:xlink="http://www.w3.org/1999/xlink" xlink:title="snout-vent length" id="ABBRID0E4RAK" xlink:type="simple">SVL</abbrev> = 17.5 mm) <bold>C</bold> paratype, adult female, <abbrev xmlns:xlink="http://www.w3.org/1999/xlink" content-type="institution" xlink:title="Instituto de Investigación de Recursos Biológicos Alexander von Humboldt, Villa de Leyva, Boyacá, Colombia" id="ABBRID0EDSAK" xlink:type="simple">IAvH-Am</abbrev>-10277 (<abbrev xmlns:xlink="http://www.w3.org/1999/xlink" xlink:title="snout-vent length" id="ABBRID0EISAK" xlink:type="simple">SVL</abbrev> = 19.7 mm) <bold>D</bold> paratype, adult male, <abbrev xmlns:xlink="http://www.w3.org/1999/xlink" content-type="institution" xlink:title="Instituto de Investigación de Recursos Biológicos Alexander von Humboldt, Villa de Leyva, Boyacá, Colombia" id="ABBRID0EOSAK" xlink:type="simple">IAvH-Am</abbrev>-10267 (<abbrev xmlns:xlink="http://www.w3.org/1999/xlink" xlink:title="snout-vent length" id="ABBRID0ETSAK" xlink:type="simple">SVL</abbrev> = 22.6 mm). Photographs by Andrés Acosta-Galvis.</p></caption><graphic xmlns:xlink="http://www.w3.org/1999/xlink" xlink:href="zookeys-961-129-g005.jpg" position="float" orientation="portrait" xlink:type="simple" id="oo_443385.jpg"><uri content-type="original_file" xlink:type="simple">https://binary.pensoft.net/fig/443385</uri></graphic></fig></tp:treatment-sec><tp:treatment-sec sec-type="Referred specimens" id="SECID0E3SAK"><title>Referred specimens.</title><p><abbrev xmlns:xlink="http://www.w3.org/1999/xlink" content-type="institution" xlink:title="Instituto de Investigación de Recursos Biológicos Alexander von Humboldt, Villa de Leyva, Boyacá, Colombia" id="ABBRID0ECTAK" xlink:type="simple">IAvH-Am</abbrev>-10268, <abbrev xmlns:xlink="http://www.w3.org/1999/xlink" content-type="institution" xlink:title="Instituto de Investigación de Recursos Biológicos Alexander von Humboldt, Villa de Leyva, Boyacá, Colombia" id="ABBRID0EHTAK" xlink:type="simple">IAvH-Am</abbrev>-10278–10281, <abbrev xmlns:xlink="http://www.w3.org/1999/xlink" content-type="institution" xlink:title="Instituto de Investigación de Recursos Biológicos Alexander von Humboldt, Villa de Leyva, Boyacá, Colombia" id="ABBRID0EMTAK" xlink:type="simple">IAvH-Am</abbrev>-10283–10287, juveniles, same locality and date as paratypes.</p></tp:treatment-sec><tp:treatment-sec sec-type="diagnosis" id="SECID0ERTAK"><title>Diagnosis</title><p>(Figs <xref ref-type="fig" rid="F4">4</xref>–<xref ref-type="fig" rid="F7">7</xref>). A species of <italic><tp:taxon-name><tp:taxon-name-part taxon-name-part-type="genus" reg="Pristimantis">Pristimantis</tp:taxon-name-part></tp:taxon-name></italic> characterized by the following combination of morphological characters: (1) dorsal skin shagreen with scattered larger tubercles; dorsolateral folds absent; discoidal fold visible; skin on venter areolate. (2) Tympanic membrane and tympanic annulus present, its dorsoposterior border converges with supratympanic fold; its diameters are 35.6–56.0% of the eye diameter; small, barely visible, subconical postrictal tubercles. (3) Snout short, broadly rounded in dorsal view and rounded in lateral view; <italic>canthus rostralis</italic> sharp and concave. (4) Upper eyelid bearing one to three subconical tubercles, narrower than <abbrev xmlns:xlink="http://www.w3.org/1999/xlink" xlink:title="interorbital distance" id="ABBRID0ERUAK" xlink:type="simple">IOD</abbrev>. (5) Choanae small, subovoid; dentigerous processes of vomers prominent, oblique, and widely separated from each other, bearing 8 or 9 teeth. (6) Males with vocal slits; subgular vocal sac observable; nuptial pads not evident. (7) Finger I shorter than II, with discs expanded and rounded; bifid palmar tubercle. (8) Fingers bearing narrow lateral fringes. (9) Ulnar tubercles absent. (10) Tarsal tubercles present, subconical; heel tubercles present but nearly inconspicuous and conical. (11) Two metatarsal tubercles, with inner tubercle elongate, three times the length of the rounded and prominent outer tubercle; supernumerary plantar tubercles numerous, enlarged, and rounded. (12) Toes with lateral fringes and broad discs; toe V much longer than toe III (disc on toe III extends to the proximal edge of the medial subarticular tubercle on toe IV, disc on toe V extends beyond the distal edge of the penultimate subarticular tubercle on toe IV); webbing absent. (13) Dorsal surface pattern variable, with homogeneous color brown (with or without paravertebral line) or inverted V-shaped markings with dark brown blotches edged with pale cream; iris gray, medially reddish, with black reticulations; ventral surfaces cream-colored to light brown, finely peppered with irregular, diffuse, dark-brown reticulations or blotches; posterior surface of thighs brown; dark-brown labial bars present or absent; edge of the chin with irregular blotches of dark brown (Fig. <xref ref-type="fig" rid="F5">5</xref>). (14) apparently sexually dimorphic in size (Table <xref ref-type="table" rid="T4">4</xref>), with an <abbrev xmlns:xlink="http://www.w3.org/1999/xlink" xlink:title="snout-vent length" id="ABBRID0E4UAK" xlink:type="simple">SVL</abbrev> in adult males 19.6–23.7 mm and 19.0–24.9 mm in adult females.</p><table-wrap id="T4" position="float" orientation="portrait"><label>Table 4.</label><caption><p>Morphometric (in mm) of the type series of <italic><tp:taxon-name><tp:taxon-name-part taxon-name-part-type="genus" reg="Pristimantis">Pristimantis</tp:taxon-name-part> <tp:taxon-name-part taxon-name-part-type="species" reg="chamezensis">chamezensis</tp:taxon-name-part></tp:taxon-name></italic> sp. nov. Abbreviations are given in Methods.</p></caption><table id="TID0E4PCK" rules="all"><tbody><tr><th rowspan="1" colspan="1">IAvH–Am</th><th rowspan="1" colspan="1">Sex</th><th rowspan="1" colspan="1">
                      <abbrev xmlns:xlink="http://www.w3.org/1999/xlink" xlink:title="snout-vent length" id="ABBRID0EEWAK" xlink:type="simple">SVL</abbrev>
                    </th><th rowspan="1" colspan="1">
                      <abbrev xmlns:xlink="http://www.w3.org/1999/xlink" xlink:title="head width" id="ABBRID0EMWAK" xlink:type="simple">HW</abbrev>
                    </th><th rowspan="1" colspan="1">
                      <abbrev xmlns:xlink="http://www.w3.org/1999/xlink" xlink:title="head length" id="ABBRID0EUWAK" xlink:type="simple">HL</abbrev>
                    </th><th rowspan="1" colspan="1">
                      <abbrev xmlns:xlink="http://www.w3.org/1999/xlink" xlink:title="interorbital distance" id="ABBRID0E3WAK" xlink:type="simple">IOD</abbrev>
                    </th><th rowspan="1" colspan="1">
                      <abbrev xmlns:xlink="http://www.w3.org/1999/xlink" xlink:title="eye diameter" id="ABBRID0EEXAK" xlink:type="simple">ED</abbrev>
                    </th><th rowspan="1" colspan="1">
                      <abbrev xmlns:xlink="http://www.w3.org/1999/xlink" xlink:title="eyes-nares distance" id="ABBRID0EMXAK" xlink:type="simple">EN</abbrev>
                    </th><th rowspan="1" colspan="1">
                      <abbrev xmlns:xlink="http://www.w3.org/1999/xlink" xlink:title="upper eyelid width" id="ABBRID0EUXAK" xlink:type="simple">UEW</abbrev>
                    </th><th rowspan="1" colspan="1">
                      <abbrev xmlns:xlink="http://www.w3.org/1999/xlink" xlink:title="eyes-nares distance" id="ABBRID0E3XAK" xlink:type="simple">ETS</abbrev>
                    </th><th rowspan="1" colspan="1">
                      <abbrev xmlns:xlink="http://www.w3.org/1999/xlink" xlink:title="tympanum diameter" id="ABBRID0EEYAK" xlink:type="simple">TD</abbrev>
                    </th><th rowspan="1" colspan="1">
                      <abbrev xmlns:xlink="http://www.w3.org/1999/xlink" xlink:title="femur length" id="ABBRID0EMYAK" xlink:type="simple">FL</abbrev>
                    </th><th rowspan="1" colspan="1">
                      <abbrev xmlns:xlink="http://www.w3.org/1999/xlink" xlink:title="foot length" id="ABBRID0EUYAK" xlink:type="simple">FtL</abbrev>
                    </th><th rowspan="1" colspan="1">
                      <abbrev xmlns:xlink="http://www.w3.org/1999/xlink" xlink:title="internarial distance" id="ABBRID0E3YAK" xlink:type="simple">InD</abbrev>
                    </th><th rowspan="1" colspan="1">
                      <abbrev xmlns:xlink="http://www.w3.org/1999/xlink" xlink:title="rostral width" id="ABBRID0EEZAK" xlink:type="simple">RW</abbrev>
                    </th><th rowspan="1" colspan="1">
                      <abbrev xmlns:xlink="http://www.w3.org/1999/xlink" xlink:title="tibial Length" id="ABBRID0EMZAK" xlink:type="simple">TL</abbrev>
                    </th><th rowspan="1" colspan="1">
                      <abbrev xmlns:xlink="http://www.w3.org/1999/xlink" xlink:title="hand length" id="ABBRID0EUZAK" xlink:type="simple">HnL</abbrev>
                    </th></tr><tr><td rowspan="1" colspan="1">10267</td><td rowspan="1" colspan="1">M</td><td rowspan="1" colspan="1">22.6</td><td rowspan="1" colspan="1">7.9</td><td rowspan="1" colspan="1">10.1</td><td rowspan="1" colspan="1">3.1</td><td rowspan="1" colspan="1">3.1</td><td rowspan="1" colspan="1">3.0</td><td rowspan="1" colspan="1">1.8</td><td rowspan="1" colspan="1">4.1</td><td rowspan="1" colspan="1">1.7</td><td rowspan="1" colspan="1">10.6</td><td rowspan="1" colspan="1">10.9</td><td rowspan="1" colspan="1">2.5</td><td rowspan="1" colspan="1">3.2</td><td rowspan="1" colspan="1">12.5</td><td rowspan="1" colspan="1">6.4</td></tr><tr><td rowspan="1" colspan="1">10271</td><td rowspan="1" colspan="1">M</td><td rowspan="1" colspan="1">23.7</td><td rowspan="1" colspan="1">9.2</td><td rowspan="1" colspan="1">9.1</td><td rowspan="1" colspan="1">3.6</td><td rowspan="1" colspan="1">2.8</td><td rowspan="1" colspan="1">3.0</td><td rowspan="1" colspan="1">2.0</td><td rowspan="1" colspan="1">4.6</td><td rowspan="1" colspan="1">1.6</td><td rowspan="1" colspan="1">12.6</td><td rowspan="1" colspan="1">10.8</td><td rowspan="1" colspan="1">2.5</td><td rowspan="1" colspan="1">3.8</td><td rowspan="1" colspan="1">12.6</td><td rowspan="1" colspan="1">6.5</td></tr><tr><td rowspan="1" colspan="1">10273</td><td rowspan="1" colspan="1">M</td><td rowspan="1" colspan="1">20.9</td><td rowspan="1" colspan="1">7.5</td><td rowspan="1" colspan="1">7.6</td><td rowspan="1" colspan="1">2.8</td><td rowspan="1" colspan="1">2.8</td><td rowspan="1" colspan="1">2.4</td><td rowspan="1" colspan="1">2.1</td><td rowspan="1" colspan="1">3.7</td><td rowspan="1" colspan="1">1.1</td><td rowspan="1" colspan="1">10.9</td><td rowspan="1" colspan="1">9.6</td><td rowspan="1" colspan="1">2.5</td><td rowspan="1" colspan="1">3.6</td><td rowspan="1" colspan="1">11.6</td><td rowspan="1" colspan="1">5.9</td></tr><tr><td rowspan="1" colspan="1">10270</td><td rowspan="1" colspan="1">M</td><td rowspan="1" colspan="1">19.6</td><td rowspan="1" colspan="1">7.9</td><td rowspan="1" colspan="1">8.9</td><td rowspan="1" colspan="1">2.6</td><td rowspan="1" colspan="1">2.6</td><td rowspan="1" colspan="1">2.8</td><td rowspan="1" colspan="1">1.7</td><td rowspan="1" colspan="1">3.5</td><td rowspan="1" colspan="1">1.1</td><td rowspan="1" colspan="1">10.6</td><td rowspan="1" colspan="1">9.9</td><td rowspan="1" colspan="1">2.3</td><td rowspan="1" colspan="1">2.7</td><td rowspan="1" colspan="1">11.7</td><td rowspan="1" colspan="1">6.1</td></tr><tr><td rowspan="1" colspan="1">10274</td><td rowspan="1" colspan="1">M</td><td rowspan="1" colspan="1">21.2</td><td rowspan="1" colspan="1">8.3</td><td rowspan="1" colspan="1">9.4</td><td rowspan="1" colspan="1">2.8</td><td rowspan="1" colspan="1">2.9</td><td rowspan="1" colspan="1">3.1</td><td rowspan="1" colspan="1">1.8</td><td rowspan="1" colspan="1">4.0</td><td rowspan="1" colspan="1">1.2</td><td rowspan="1" colspan="1">10.5</td><td rowspan="1" colspan="1">9.9</td><td rowspan="1" colspan="1">2.4</td><td rowspan="1" colspan="1">3.3</td><td rowspan="1" colspan="1">11.8</td><td rowspan="1" colspan="1">5.9</td></tr><tr><td rowspan="1" colspan="1">10272</td><td rowspan="1" colspan="1">M</td><td rowspan="1" colspan="1">20.3</td><td rowspan="1" colspan="1">8.0</td><td rowspan="1" colspan="1">9.3</td><td rowspan="1" colspan="1">3.0</td><td rowspan="1" colspan="1">2.7</td><td rowspan="1" colspan="1">2.4</td><td rowspan="1" colspan="1">1.8</td><td rowspan="1" colspan="1">3.7</td><td rowspan="1" colspan="1">1.0</td><td rowspan="1" colspan="1">10.0</td><td rowspan="1" colspan="1">10.1</td><td rowspan="1" colspan="1">2.5</td><td rowspan="1" colspan="1">2.8</td><td rowspan="1" colspan="1">12.2</td><td rowspan="1" colspan="1">6.3</td></tr><tr><td rowspan="1" colspan="2">Means</td><td rowspan="1" colspan="1">21.4</td><td rowspan="1" colspan="1">8.1</td><td rowspan="1" colspan="1">9.1</td><td rowspan="1" colspan="1">3.0</td><td rowspan="1" colspan="1">2.8</td><td rowspan="1" colspan="1">2.8</td><td rowspan="1" colspan="1">1.9</td><td rowspan="1" colspan="1">3.9</td><td rowspan="1" colspan="1">1.3</td><td rowspan="1" colspan="1">10.9</td><td rowspan="1" colspan="1">10.2</td><td rowspan="1" colspan="1">2.5</td><td rowspan="1" colspan="1">3.2</td><td rowspan="1" colspan="1">12.1</td><td rowspan="1" colspan="1">6.2</td></tr><tr><td rowspan="1" colspan="2">Standard error</td><td rowspan="1" colspan="1">1.4</td><td rowspan="1" colspan="1">0.5</td><td rowspan="1" colspan="1">0.8</td><td rowspan="1" colspan="1">0.3</td><td rowspan="1" colspan="1">0.2</td><td rowspan="1" colspan="1">0.3</td><td rowspan="1" colspan="1">0.1</td><td rowspan="1" colspan="1">0.4</td><td rowspan="1" colspan="1">0.3</td><td rowspan="1" colspan="1">0.8</td><td rowspan="1" colspan="1">0.5</td><td rowspan="1" colspan="1">0.1</td><td rowspan="1" colspan="1">0.4</td><td rowspan="1" colspan="1">0.4</td><td rowspan="1" colspan="1">0.2</td></tr><tr><td rowspan="1" colspan="1">10276</td><td rowspan="1" colspan="1">F</td><td rowspan="1" colspan="1">24.9</td><td rowspan="1" colspan="1">11.0</td><td rowspan="1" colspan="1">11.3</td><td rowspan="1" colspan="1">3.4</td><td rowspan="1" colspan="1">3.5</td><td rowspan="1" colspan="1">3.1</td><td rowspan="1" colspan="1">2.6</td><td rowspan="1" colspan="1">4.7</td><td rowspan="1" colspan="1">1.2</td><td rowspan="1" colspan="1">14.3</td><td rowspan="1" colspan="1">12.9</td><td rowspan="1" colspan="1">3.1</td><td rowspan="1" colspan="1">3.8</td><td rowspan="1" colspan="1">14.4</td><td rowspan="1" colspan="1">8.4</td></tr><tr><td rowspan="1" colspan="1">10277</td><td rowspan="1" colspan="1">F</td><td rowspan="1" colspan="1">19.7</td><td rowspan="1" colspan="1">8.1</td><td rowspan="1" colspan="1">9.0</td><td rowspan="1" colspan="1">2.9</td><td rowspan="1" colspan="1">2.8</td><td rowspan="1" colspan="1">2.4</td><td rowspan="1" colspan="1">1.6</td><td rowspan="1" colspan="1">4.1</td><td rowspan="1" colspan="1">1.0</td><td rowspan="1" colspan="1">11.0</td><td rowspan="1" colspan="1">8.8</td><td rowspan="1" colspan="1">2.5</td><td rowspan="1" colspan="1">2.7</td><td rowspan="1" colspan="1">12.1</td><td rowspan="1" colspan="1">6.0</td></tr><tr><td rowspan="1" colspan="1">10269</td><td rowspan="1" colspan="1">F</td><td rowspan="1" colspan="1">23.8</td><td rowspan="1" colspan="1">9.8</td><td rowspan="1" colspan="1">10.4</td><td rowspan="1" colspan="1">3.8</td><td rowspan="1" colspan="1">3.3</td><td rowspan="1" colspan="1">3.2</td><td rowspan="1" colspan="1">2.1</td><td rowspan="1" colspan="1">4.5</td><td rowspan="1" colspan="1">1.1</td><td rowspan="1" colspan="1">13.6</td><td rowspan="1" colspan="1">12.1</td><td rowspan="1" colspan="1">2.9</td><td rowspan="1" colspan="1">3.9</td><td rowspan="1" colspan="1">14.5</td><td rowspan="1" colspan="1">7.4</td></tr><tr><td rowspan="1" colspan="1">10275</td><td rowspan="1" colspan="1">F</td><td rowspan="1" colspan="1">19.0</td><td rowspan="1" colspan="1">7.8</td><td rowspan="1" colspan="1">9.0</td><td rowspan="1" colspan="1">2.9</td><td rowspan="1" colspan="1">2.4</td><td rowspan="1" colspan="1">2.8</td><td rowspan="1" colspan="1">1.7</td><td rowspan="1" colspan="1">4.1</td><td rowspan="1" colspan="1">1.0</td><td rowspan="1" colspan="1">9.7</td><td rowspan="1" colspan="1">9.4</td><td rowspan="1" colspan="1">2.1</td><td rowspan="1" colspan="1">3.1</td><td rowspan="1" colspan="1">11.5</td><td rowspan="1" colspan="1">5.6</td></tr><tr><td rowspan="1" colspan="2">Means</td><td rowspan="1" colspan="1">21.9</td><td rowspan="1" colspan="1">7.9</td><td rowspan="1" colspan="1">8.5</td><td rowspan="1" colspan="1">2.9</td><td rowspan="1" colspan="1">2.6</td><td rowspan="1" colspan="1">2.6</td><td rowspan="1" colspan="1">1.8</td><td rowspan="1" colspan="1">3.8</td><td rowspan="1" colspan="1">1.1</td><td rowspan="1" colspan="1">10.6</td><td rowspan="1" colspan="1">9.6</td><td rowspan="1" colspan="1">2.3</td><td rowspan="1" colspan="1">3.1</td><td rowspan="1" colspan="1">11.5</td><td rowspan="1" colspan="1">6.8</td></tr><tr><td rowspan="1" colspan="2">Standard error</td><td rowspan="1" colspan="1">2.9</td><td rowspan="1" colspan="1">1.4</td><td rowspan="1" colspan="1">1.1</td><td rowspan="1" colspan="1">0.4</td><td rowspan="1" colspan="1">0.4</td><td rowspan="1" colspan="1">0.3</td><td rowspan="1" colspan="1">0.4</td><td rowspan="1" colspan="1">0.2</td><td rowspan="1" colspan="1">0.1</td><td rowspan="1" colspan="1">2.1</td><td rowspan="1" colspan="1">1.9</td><td rowspan="1" colspan="1">0.4</td><td rowspan="1" colspan="1">0.5</td><td rowspan="1" colspan="1">1.5</td><td rowspan="1" colspan="1">1.3</td></tr></tbody></table></table-wrap></tp:treatment-sec><tp:treatment-sec sec-type="Species comparisons" id="SECID0EEQBK"><title>Species comparisons</title><p>(Figs <xref ref-type="fig" rid="F5">5</xref>–<xref ref-type="fig" rid="F7">7</xref>, Suppl. material <xref ref-type="supplementary-material" rid="S1">1</xref>). The new species is compared to other species of <italic><tp:taxon-name><tp:taxon-name-part taxon-name-part-type="genus" reg="Pristimantis">Pristimantis</tp:taxon-name-part></tp:taxon-name></italic> in the eastern slope of the Cordillera Oriental in the Orinoco basin of Colombia. The character states of the compared species are enclosed in parentheses. <italic><tp:taxon-name><tp:taxon-name-part taxon-name-part-type="genus" reg="Pristimantis">Pristimantis</tp:taxon-name-part> <tp:taxon-name-part taxon-name-part-type="species" reg="chamezensis">chamezensis</tp:taxon-name-part></tp:taxon-name></italic> is distinguished from <italic><tp:taxon-name><tp:taxon-name-part taxon-name-part-type="genus" reg="Pristimantis">P.</tp:taxon-name-part> <tp:taxon-name-part taxon-name-part-type="species" reg="carranguerorum">carranguerorum</tp:taxon-name-part></tp:taxon-name></italic> by the absence of short dorsolateral folds in the scapular region (present); snout rounded in dorsal view (subacuminate; Fig. <xref ref-type="fig" rid="F6">6</xref>); the dorsum brown, with some lighter and diffuse reticulations (pale dorsolateral lines; Fig. <xref ref-type="fig" rid="F6">6</xref>); and subconical tubercles on the upper eyelid (absent). The new species differs from <italic><tp:taxon-name><tp:taxon-name-part taxon-name-part-type="genus" reg="Pristimantis">P.</tp:taxon-name-part> <tp:taxon-name-part taxon-name-part-type="species" reg="vilarsi">vilarsi</tp:taxon-name-part></tp:taxon-name></italic> (Melin, 1941) in having the posterior surfaces of the thighs brown in life (reddish); adult females smaller, <abbrev xmlns:xlink="http://www.w3.org/1999/xlink" xlink:title="snout-vent length" id="ABBRID0EKTBK" xlink:type="simple">SVL</abbrev> 19.0–24.9 mm (<abbrev xmlns:xlink="http://www.w3.org/1999/xlink" xlink:title="snout-vent length" id="ABBRID0EOTBK" xlink:type="simple">SVL</abbrev> 25.4–43.2 mm); and the snout broadly rounded in dorsal view (subacuminate). <italic><tp:taxon-name><tp:taxon-name-part taxon-name-part-type="genus" reg="Pristimantis">Pristimantis</tp:taxon-name-part> <tp:taxon-name-part taxon-name-part-type="species" reg="chamezensis">chamezensis</tp:taxon-name-part></tp:taxon-name></italic> can be easily confused with <italic><tp:taxon-name><tp:taxon-name-part taxon-name-part-type="genus" reg="Pristimantis">P.</tp:taxon-name-part> <tp:taxon-name-part taxon-name-part-type="species" reg="savagei">savagei</tp:taxon-name-part></tp:taxon-name></italic> by the presence of one to three subconical tubercles on the upper eyelid; however, it differs by the absence of ulnar tubercles (present); snout broadly rounded in dorsal view (subacuminate); and posterior surface of thighs brown in life (pale orange). <italic><tp:taxon-name><tp:taxon-name-part taxon-name-part-type="genus" reg="Pristimantis">Pristimantis</tp:taxon-name-part> <tp:taxon-name-part taxon-name-part-type="species" reg="chamezensis">chamezensis</tp:taxon-name-part></tp:taxon-name></italic> is distinguished from <italic><tp:taxon-name><tp:taxon-name-part taxon-name-part-type="genus" reg="Pristimantis">P.</tp:taxon-name-part> <tp:taxon-name-part taxon-name-part-type="species" reg="medemi">medemi</tp:taxon-name-part></tp:taxon-name></italic> by having subconical tubercles on the upper eyelids (absent); dorsal and ventral iris gray in life (Fig. <xref ref-type="fig" rid="F5">5</xref>), medially reddish, with black reticules (orange to yellow); and smaller size, <abbrev xmlns:xlink="http://www.w3.org/1999/xlink" xlink:title="snout-vent length" id="ABBRID0ECVBK" xlink:type="simple">SVL</abbrev> 19.6–26.4 mm (<abbrev xmlns:xlink="http://www.w3.org/1999/xlink" xlink:title="snout-vent length" id="ABBRID0EGVBK" xlink:type="simple">SVL</abbrev> 29.4–43.1 mm). <italic><tp:taxon-name><tp:taxon-name-part taxon-name-part-type="genus" reg="Pristimantis">Pristimantis</tp:taxon-name-part> <tp:taxon-name-part taxon-name-part-type="species" reg="chamezensis">chamezensis</tp:taxon-name-part></tp:taxon-name></italic> differs from <italic><tp:taxon-name><tp:taxon-name-part taxon-name-part-type="genus" reg="Pristimantis">P.</tp:taxon-name-part> <tp:taxon-name-part taxon-name-part-type="species" reg="anolirex">anolirex</tp:taxon-name-part></tp:taxon-name></italic> (Lynch, 1983) (Fig. <xref ref-type="fig" rid="F6">6</xref>) in lacking dorsolateral folds (present on half of the body); ulnar tubercles absent (present and small; Fig. <xref ref-type="fig" rid="F7">7</xref>); and snout broadly rounded in dorsal view (subacuminate). <italic><tp:taxon-name><tp:taxon-name-part taxon-name-part-type="genus" reg="Pristimantis">Pristimantis</tp:taxon-name-part> <tp:taxon-name-part taxon-name-part-type="species" reg="chamezensis">chamezensis</tp:taxon-name-part></tp:taxon-name></italic> is distinguished from <italic><tp:taxon-name><tp:taxon-name-part taxon-name-part-type="genus" reg="Pristimantis">P.</tp:taxon-name-part> <tp:taxon-name-part taxon-name-part-type="species" reg="lynchi">lynchi</tp:taxon-name-part></tp:taxon-name></italic> (Duellman &amp; Simmons, 1977) in having the edge of the chin with irregular blotches (Fig. <xref ref-type="fig" rid="F4">4</xref>) of dark brown (uniformly brown); palmar tubercle bifid (elliptical); and snout broadly rounded in dorsal view (subacuminate). Compared to <italic><tp:taxon-name><tp:taxon-name-part taxon-name-part-type="genus" reg="Pristimantis">P.</tp:taxon-name-part> <tp:taxon-name-part taxon-name-part-type="species" reg="bogotensis">bogotensis</tp:taxon-name-part></tp:taxon-name></italic> (Peters, 1863) (Fig. <xref ref-type="fig" rid="F6">6</xref>), <italic><tp:taxon-name><tp:taxon-name-part taxon-name-part-type="genus" reg="Pristimantis">P.</tp:taxon-name-part> <tp:taxon-name-part taxon-name-part-type="species" reg="chamezensis">chamezensis</tp:taxon-name-part></tp:taxon-name></italic> has a prominent dentigerous process on the vomers, oblique and widely separated from each other (concealed in the palatine tissue); and broadly rounded snout in dorsal view (rounded). <italic><tp:taxon-name><tp:taxon-name-part taxon-name-part-type="genus" reg="Pristimantis">Pristimantis</tp:taxon-name-part> <tp:taxon-name-part taxon-name-part-type="species" reg="chamezensis">chamezensis</tp:taxon-name-part></tp:taxon-name></italic> differs from <italic><tp:taxon-name><tp:taxon-name-part taxon-name-part-type="genus" reg="Pristimantis">P.</tp:taxon-name-part> <tp:taxon-name-part taxon-name-part-type="species" reg="frater">frater</tp:taxon-name-part></tp:taxon-name></italic> (Werner, 1899) (Fig. <xref ref-type="fig" rid="F6">6</xref>) in having a broadly rounded snout in dorsal view (acuminate); and toes IV and V with narrow discs (broader). <italic><tp:taxon-name><tp:taxon-name-part taxon-name-part-type="genus" reg="Pristimantis">Pristimantis</tp:taxon-name-part> <tp:taxon-name-part taxon-name-part-type="species" reg="chamezensis">chamezensis</tp:taxon-name-part></tp:taxon-name></italic> is distinguished from <italic><tp:taxon-name><tp:taxon-name-part taxon-name-part-type="genus" reg="Pristimantis">P.</tp:taxon-name-part> <tp:taxon-name-part taxon-name-part-type="species" reg="terrapacis">terrapacis</tp:taxon-name-part></tp:taxon-name></italic> Ospina-Sarria &amp; Angarita-Sierra, 2020 by having subconical tubercles on upper eyelid and heel (absent) and webbing absent between the toes (basal webbing). <italic><tp:taxon-name><tp:taxon-name-part taxon-name-part-type="genus" reg="Pristimantis">Pristimantis</tp:taxon-name-part> <tp:taxon-name-part taxon-name-part-type="species" reg="chamezensis">chamezensis</tp:taxon-name-part></tp:taxon-name></italic> differ from <italic><tp:taxon-name><tp:taxon-name-part taxon-name-part-type="genus" reg="Pristimantis">P.</tp:taxon-name-part> <tp:taxon-name-part taxon-name-part-type="species" reg="ardilae">ardilae</tp:taxon-name-part></tp:taxon-name></italic><xref ref-type="bibr" rid="B1">Acevedo et al. 2020</xref> by the absence of short dorsolateral folds in the scapular region (present); broadly rounded snout in dorsal view (subacuminate); and upper eyelid with subconical tubercles (without tubercles). <italic><tp:taxon-name><tp:taxon-name-part taxon-name-part-type="genus" reg="Pristimantis">Pristimantis</tp:taxon-name-part> <tp:taxon-name-part taxon-name-part-type="species" reg="chamezensis">chamezensis</tp:taxon-name-part></tp:taxon-name></italic> is distinguished from <italic><tp:taxon-name><tp:taxon-name-part taxon-name-part-type="genus" reg="Pristimantis">P.</tp:taxon-name-part> <tp:taxon-name-part taxon-name-part-type="species" reg="bowara">bowara</tp:taxon-name-part></tp:taxon-name></italic> in having the broadly rounded snout in dorsal view (subacuminate) and dorsal skin shagreen with scattered larger tubercles (smooth). Lastly, <italic><tp:taxon-name><tp:taxon-name-part taxon-name-part-type="genus" reg="Pristimantis">P.</tp:taxon-name-part> <tp:taxon-name-part taxon-name-part-type="species" reg="chamezensis">chamezensis</tp:taxon-name-part></tp:taxon-name></italic> that can be distinguished from <italic><tp:taxon-name><tp:taxon-name-part taxon-name-part-type="genus" reg="Pristimantis">P.</tp:taxon-name-part> <tp:taxon-name-part taxon-name-part-type="species" reg="nicefori">nicefori</tp:taxon-name-part></tp:taxon-name></italic> (Fig. <xref ref-type="fig" rid="F6">6</xref>) in having the discs of the digits expanded (slightly expanded), snout broadly rounded in dorsal view (acuminate), and snout broadly rounded in lateral view (pointed).</p><fig id="F6" position="float" orientation="portrait"><object-id xmlns:xlink="http://www.w3.org/1999/xlink" content-type="doi" xlink:type="simple">10.3897/zookeys.961.51971.figure6</object-id><object-id xmlns:xlink="http://www.w3.org/1999/xlink" content-type="arpha" xlink:type="simple">DE6B858C-8578-50B0-BD07-7C4A5491D032</object-id><label>Figure 6.</label><caption><p>Live specimens (lateral view) of <italic><tp:taxon-name><tp:taxon-name-part taxon-name-part-type="genus" reg="Pristimantis">Pristimantis</tp:taxon-name-part></tp:taxon-name></italic> currently known from the eastern Andean Cordillera associated with the Orinoco basin in Colombia. <bold>A</bold><italic><tp:taxon-name><tp:taxon-name-part taxon-name-part-type="genus" reg="Pristimantis">Pristimantis</tp:taxon-name-part> <tp:taxon-name-part taxon-name-part-type="species" reg="carranguerorum">carranguerorum</tp:taxon-name-part></tp:taxon-name></italic>, Medina Municipality, Cundinamarca Department, <abbrev xmlns:xlink="http://www.w3.org/1999/xlink" content-type="institution" xlink:title="Instituto de Investigación de Recursos Biológicos Alexander von Humboldt, Villa de Leyva, Boyacá, Colombia" id="ABBRID0ES3BK" xlink:type="simple">IAvH-Am</abbrev>-14954 (adult female, <abbrev xmlns:xlink="http://www.w3.org/1999/xlink" xlink:title="snout-vent length" id="ABBRID0EX3BK" xlink:type="simple">SVL</abbrev> = 22.6 mm) <bold>B</bold><italic><tp:taxon-name><tp:taxon-name-part taxon-name-part-type="genus" reg="Pristimantis">Pristimantis</tp:taxon-name-part> <tp:taxon-name-part taxon-name-part-type="species" reg="medemi">medemi</tp:taxon-name-part></tp:taxon-name></italic>, Medina Municipality, Cundinamarca Department, <abbrev xmlns:xlink="http://www.w3.org/1999/xlink" content-type="institution" xlink:title="Instituto de Investigación de Recursos Biológicos Alexander von Humboldt, Villa de Leyva, Boyacá, Colombia" id="ABBRID0EI4BK" xlink:type="simple">IAvH-Am</abbrev>-15025 (adult male, <abbrev xmlns:xlink="http://www.w3.org/1999/xlink" xlink:title="snout-vent length" id="ABBRID0EN4BK" xlink:type="simple">SVL</abbrev> = 32.5 mm) <bold>C</bold><italic><tp:taxon-name><tp:taxon-name-part taxon-name-part-type="genus" reg="Pristimantis">Pristimantis</tp:taxon-name-part> <tp:taxon-name-part taxon-name-part-type="species" reg="frater">frater</tp:taxon-name-part></tp:taxon-name></italic>, Medina Municipality, Cundinamarca Department, <abbrev xmlns:xlink="http://www.w3.org/1999/xlink" content-type="institution" xlink:title="Instituto de Investigación de Recursos Biológicos Alexander von Humboldt, Villa de Leyva, Boyacá, Colombia" id="ABBRID0E54BK" xlink:type="simple">IAvH-Am</abbrev>-14923 (adult female, <abbrev xmlns:xlink="http://www.w3.org/1999/xlink" xlink:title="snout-vent length" id="ABBRID0ED5BK" xlink:type="simple">SVL</abbrev> = 27.8 mm) <bold>D</bold><italic><tp:taxon-name><tp:taxon-name-part taxon-name-part-type="genus" reg="Pristimantis">Pristimantis</tp:taxon-name-part> <tp:taxon-name-part taxon-name-part-type="species" reg="savagei">savagei</tp:taxon-name-part></tp:taxon-name></italic>, Medina Municipality, Cundinamarca Department, <abbrev xmlns:xlink="http://www.w3.org/1999/xlink" content-type="institution" xlink:title="Instituto de Investigación de Recursos Biológicos Alexander von Humboldt, Villa de Leyva, Boyacá, Colombia" id="ABBRID0EU5BK" xlink:type="simple">IAvH-Am</abbrev>-14933 (adult male, <abbrev xmlns:xlink="http://www.w3.org/1999/xlink" xlink:title="snout-vent length" id="ABBRID0EZ5BK" xlink:type="simple">SVL</abbrev> = 23.2 mm) <bold>E</bold><italic><tp:taxon-name><tp:taxon-name-part taxon-name-part-type="genus" reg="Pristimantis">Pristimantis</tp:taxon-name-part> <tp:taxon-name-part taxon-name-part-type="species" reg="vilarsi">vilarsi</tp:taxon-name-part></tp:taxon-name></italic>, La Macarena Municipality, Meta Department, <abbrev xmlns:xlink="http://www.w3.org/1999/xlink" content-type="institution" xlink:title="Instituto de Investigación de Recursos Biológicos Alexander von Humboldt, Villa de Leyva, Boyacá, Colombia" id="ABBRID0EK6BK" xlink:type="simple">IAvH-Am</abbrev>-15095(Adult female, <abbrev xmlns:xlink="http://www.w3.org/1999/xlink" xlink:title="snout-vent length" id="ABBRID0EP6BK" xlink:type="simple">SVL</abbrev> = 44.8 mm) <bold>F</bold><italic><tp:taxon-name><tp:taxon-name-part taxon-name-part-type="genus" reg="Pristimantis">Pristimantis</tp:taxon-name-part> <tp:taxon-name-part taxon-name-part-type="species" reg="bogotensis">bogotensis</tp:taxon-name-part></tp:taxon-name></italic>, Cabrera Municipality, Cundinamarca Department, <abbrev xmlns:xlink="http://www.w3.org/1999/xlink" content-type="institution" xlink:title="Instituto de Investigación de Recursos Biológicos Alexander von Humboldt, Villa de Leyva, Boyacá, Colombia" id="ABBRID0EAACK" xlink:type="simple">IAvH-Am</abbrev>-15345 (adult male, <abbrev xmlns:xlink="http://www.w3.org/1999/xlink" xlink:title="snout-vent length" id="ABBRID0EFACK" xlink:type="simple">SVL</abbrev> = 21.9 mm) <bold>G</bold><italic><tp:taxon-name><tp:taxon-name-part taxon-name-part-type="genus" reg="Pristimantis">Pristimantis</tp:taxon-name-part> <tp:taxon-name-part taxon-name-part-type="species" reg="anolirex">anolirex</tp:taxon-name-part></tp:taxon-name></italic>, Santa Barbara Municipality, Santander Department, <abbrev xmlns:xlink="http://www.w3.org/1999/xlink" content-type="institution" xlink:title="Instituto de Investigación de Recursos Biológicos Alexander von Humboldt, Villa de Leyva, Boyacá, Colombia" id="ABBRID0EWACK" xlink:type="simple">IAvH-Am</abbrev>-15654 (juvenile female, <abbrev xmlns:xlink="http://www.w3.org/1999/xlink" xlink:title="snout-vent length" id="ABBRID0E2ACK" xlink:type="simple">SVL</abbrev> = 22.3 mm) <bold>H</bold><italic><tp:taxon-name><tp:taxon-name-part taxon-name-part-type="genus" reg="Pristimantis">Pristimantis</tp:taxon-name-part> <tp:taxon-name-part taxon-name-part-type="species" reg="lynchi">lynchi</tp:taxon-name-part></tp:taxon-name></italic>, Tasco Municipality, Boyacá Department, <abbrev xmlns:xlink="http://www.w3.org/1999/xlink" content-type="institution" xlink:title="Instituto de Investigación de Recursos Biológicos Alexander von Humboldt, Villa de Leyva, Boyacá, Colombia" id="ABBRID0EMBCK" xlink:type="simple">IAvH-Am</abbrev>-15871 (adult male, <abbrev xmlns:xlink="http://www.w3.org/1999/xlink" xlink:title="snout-vent length" id="ABBRID0ERBCK" xlink:type="simple">SVL</abbrev> = 22.1 mm) <bold>I</bold><italic><tp:taxon-name><tp:taxon-name-part taxon-name-part-type="genus" reg="Pristimantis">Pristimantis</tp:taxon-name-part> <tp:taxon-name-part taxon-name-part-type="species" reg="nicefori">nicefori</tp:taxon-name-part></tp:taxon-name></italic>, Santa Barbara Municipality, Santander Department, <abbrev xmlns:xlink="http://www.w3.org/1999/xlink" content-type="institution" xlink:title="Instituto de Investigación de Recursos Biológicos Alexander von Humboldt, Villa de Leyva, Boyacá, Colombia" id="ABBRID0ECCCK" xlink:type="simple">IAvH-Am</abbrev>-15730 (<abbrev xmlns:xlink="http://www.w3.org/1999/xlink" xlink:title="snout-vent length" id="ABBRID0EHCCK" xlink:type="simple">SVL</abbrev> = 24.5 mm). Photographs by Andrés Acosta-Galvis.</p></caption><graphic xmlns:xlink="http://www.w3.org/1999/xlink" xlink:href="zookeys-961-129-g006.jpg" position="float" orientation="portrait" xlink:type="simple" id="oo_443386.jpg"><uri content-type="original_file" xlink:type="simple">https://binary.pensoft.net/fig/443386</uri></graphic></fig></tp:treatment-sec><tp:treatment-sec sec-type="description" id="SECID0EQCCK"><title>Description of the holotype.</title><p>An adult female (Figs <xref ref-type="fig" rid="F4">4</xref>, <xref ref-type="fig" rid="F5">5</xref>) with a snout-vent length (<abbrev xmlns:xlink="http://www.w3.org/1999/xlink" xlink:title="snout-vent length" id="ABBRID0E5CCK" xlink:type="simple">SVL</abbrev>) of 23.8 mm; the skin of cephalic region, dorsum, eyelids, lateral surfaces, and dorsal thighs shagreen with scattered larger tubercles; dorsolateral folds absent and discoidal folds visible; skin on venter areolate. Head length (<abbrev xmlns:xlink="http://www.w3.org/1999/xlink" xlink:title="head length" id="ABBRID0ECDCK" xlink:type="simple">HL</abbrev>), diagonally from the corner of mouth to tip of snout 10.4 mm; head width (<abbrev xmlns:xlink="http://www.w3.org/1999/xlink" xlink:title="head width" id="ABBRID0EGDCK" xlink:type="simple">HW</abbrev>) 9.8 mm, approximately equal to width of the body and 41.1% of the <abbrev xmlns:xlink="http://www.w3.org/1999/xlink" xlink:title="snout-vent length" id="ABBRID0EKDCK" xlink:type="simple">SVL</abbrev>. Snout broadly rounded in dorsal view (type F, <italic>sensu</italic><xref ref-type="bibr" rid="B20">Duellman and Lehr 2009</xref>; Fig. <xref ref-type="fig" rid="F4">4</xref>) and rounded in lateral view (type A, <italic>sensu</italic><xref ref-type="bibr" rid="B20">Duellman and Lehr 2009</xref>; Fig. <xref ref-type="fig" rid="F4">4</xref>); internarial distance (between center of naris) 2.9 mm; nostril moderately protuberant, directed dorsolaterally; <italic>canthus rostralis</italic> well defined; loreal region slightly concave; lips not prominent. Eye diameter (<abbrev xmlns:xlink="http://www.w3.org/1999/xlink" xlink:title="eye diameter" id="ABBRID0EEECK" xlink:type="simple">ED</abbrev>) from its posterior to anterior corner 3.3 mm; its length 73.3% of the <abbrev xmlns:xlink="http://www.w3.org/1999/xlink" xlink:title="eyes-nares distance" id="ABBRID0EIECK" xlink:type="simple">ETS</abbrev> (distance between the anterior edge of the eye to the tip of snout); interorbital region wider than upper eyelid; the upper eyelid width (<abbrev xmlns:xlink="http://www.w3.org/1999/xlink" xlink:title="upper eyelid width" id="ABBRID0EMECK" xlink:type="simple">UEW</abbrev>) 55.2% of interorbital distance (<abbrev xmlns:xlink="http://www.w3.org/1999/xlink" xlink:title="interorbital distance" id="ABBRID0EQECK" xlink:type="simple">IOD</abbrev>); upper eyelid bearing three smaller subconical tubercles (Figs <xref ref-type="fig" rid="F4">4</xref>, <xref ref-type="fig" rid="F5">5</xref>); no cranial crests. Supratympanic fold low and short. Tympanic membrane and tympanic annulus present, small, and rounded (Figs <xref ref-type="fig" rid="F4">4</xref>, <xref ref-type="fig" rid="F5">5</xref>), its dorsoposterior border converges with supratympanic fold; its diameter 1.1 mm and equivalent to 33% of eye diameter (<abbrev xmlns:xlink="http://www.w3.org/1999/xlink" xlink:title="eye diameter" id="ABBRID0EEFCK" xlink:type="simple">ED</abbrev>). Choanae subovoid, not concealed by the palatal shelf of the maxillary arch; dentigerous processes of vomers prominent, nine teeth positioned posterior to level of choanae and widely separated from each other. Tongue rounded, its posterior border notched for half of its extension is adherent to the floor of mouth; teeth present on the maxillary arch.</p><p>Forelimbs of moderate size, forearm length 6.4 mm; ulnar tubercles absent. Hand length (<abbrev xmlns:xlink="http://www.w3.org/1999/xlink" xlink:title="hand length" id="ABBRID0EKFCK" xlink:type="simple">HnL</abbrev>) 7.4 mm its length 31.0% of <abbrev xmlns:xlink="http://www.w3.org/1999/xlink" xlink:title="snout-vent length" id="ABBRID0EOFCK" xlink:type="simple">SVL</abbrev>. Palmar tubercle bifid, about two-thirds the length of oval thenar tubercle (Fig. <xref ref-type="fig" rid="F7">7</xref>). Supernumerary palmar tubercles present, rounded to elongated, and slightly elevated; subarticular tubercles large, round, and conical; fingers without lateral fringes; disks on all fingers rounded apically and extensively expanded (Fig. <xref ref-type="fig" rid="F7">7</xref>); disk of finger III equal in diameter to the tympanic annulus; disks bearing ventral pads; finger I shorter than II when appressed (Fig. <xref ref-type="fig" rid="F7">7</xref>). Relative lengths of appressed fingers III&gt;IV&gt;II&gt;I. Subarticular tubercles 1–1–2–2.</p><fig id="F7" position="float" orientation="portrait"><object-id xmlns:xlink="http://www.w3.org/1999/xlink" content-type="doi" xlink:type="simple">10.3897/zookeys.961.51971.figure7</object-id><object-id xmlns:xlink="http://www.w3.org/1999/xlink" content-type="arpha" xlink:type="simple">81C319AA-CF56-5B6B-9A84-6D1871004932</object-id><label>Figure 7.</label><caption><p>Hand and toes of adult male paratype, <abbrev xmlns:xlink="http://www.w3.org/1999/xlink" content-type="institution" xlink:title="Instituto de Investigación de Recursos Biológicos Alexander von Humboldt, Villa de Leyva, Boyacá, Colombia" id="ABBRID0EGGCK" xlink:type="simple">IAvH-Am</abbrev>-10271 of <italic><tp:taxon-name><tp:taxon-name-part taxon-name-part-type="genus" reg="Pristimantis">Pristimantis</tp:taxon-name-part> <tp:taxon-name-part taxon-name-part-type="species" reg="chamezensis">chamezensis</tp:taxon-name-part></tp:taxon-name></italic> sp. nov. in ethanol 70%. <bold>A</bold> Ventral view of foot <bold>B</bold> ventral view of hand. Scale bar: 2 mm. Photographs by Andrés Acosta-Galvis.</p></caption><graphic xmlns:xlink="http://www.w3.org/1999/xlink" xlink:href="zookeys-961-129-g007.jpg" position="float" orientation="portrait" xlink:type="simple" id="oo_443387.jpg"><uri content-type="original_file" xlink:type="simple">https://binary.pensoft.net/fig/443387</uri></graphic></fig><p>Hindlimbs slender; foot length (<abbrev xmlns:xlink="http://www.w3.org/1999/xlink" xlink:title="foot length" id="ABBRID0EBHCK" xlink:type="simple">FtL</abbrev>) 12.1 mm, 50.8% of <abbrev xmlns:xlink="http://www.w3.org/1999/xlink" xlink:title="snout-vent length" id="ABBRID0EFHCK" xlink:type="simple">SVL</abbrev>. Toe webbing and toe fringes absent. Relative lengths of appressed toes IV&gt;V&gt;III&gt;II&gt;I. Discs of the toes expanded; width of adjacent phalange 53.7% of disc of toe IV; disc of toe III does not reach penultimate subarticular tubercle of toe IV; toe V beyond that of the level of penultimate subarticular tubercle of toe IV. Femur length (<abbrev xmlns:xlink="http://www.w3.org/1999/xlink" xlink:title="femur length" id="ABBRID0EJHCK" xlink:type="simple">FL</abbrev>) 13.6 mm, tibia length (<abbrev xmlns:xlink="http://www.w3.org/1999/xlink" xlink:title="tibial Length" id="ABBRID0ENHCK" xlink:type="simple">TL</abbrev>) 14.5 mm, its length is equivalent to 60.9% of <abbrev xmlns:xlink="http://www.w3.org/1999/xlink" xlink:title="snout-vent length" id="ABBRID0ERHCK" xlink:type="simple">SVL</abbrev>. Subarticular tubercles 1–1–2–3–2; supernumerary plantar tubercles numerous, suboval, and low; inner metatarsal tubercle oval; outer metatarsal tubercle rounded, prominent, and smaller than inner metatarsal tubercle. Diameter outer metatarsal tubercle 52.8% of inner metatarsal tubercle; outer tarsal fold absent; inner tarsal fold short. Numerous supernumerary plantar tubercles rounded and barely visible; subarticular tubercles large, round, and conical; toes without lateral fringes; no webbing. Cloacal sheath absent; subcloacal tubercles absent.</p><p><bold><italic>Color of holotype in preservative</italic></bold> (Fig. <xref ref-type="fig" rid="F4">4</xref>). Dorsum and flanks dark brown; hands in dorsal view, with fingers I and II cream-colored, while fingers III and IV brown with cream-colored bars; dorsal surfaces of the thigh with diffuse dark-brown transversal bars; hidden surfaces of thighs pale brown; venter light brown with a dark-brown suffusion and mottled brown; ventral surfaces of hindlimbs and forelimbs dark brown with a cream-colored suffusion; edge of chin with irregular blotches of dark brown; hands, in ventral view, with palmar tubercle cream-colored and palmar region dark brown.</p><p><bold><italic>Color of holotype in life</italic></bold> (Fig. <xref ref-type="fig" rid="F5">5</xref>). Dorsal surfaces of body and limbs pink-orange; flanks salmon and sides of the head pink-orange; venter reddish cream-colored on chest and belly, cream-colored on throat; axillary region, groin, and anterior thigh pale orange; ventral surfaces of thighs light brown; iris gray, medially reddish, with black reticulations.</p></tp:treatment-sec><tp:treatment-sec sec-type="variation" id="SECID0ELICK"><title>Variation of type series</title><p>(Fig. <xref ref-type="fig" rid="F5">5</xref>, Table <xref ref-type="table" rid="T4">4</xref>). In this section, coloration refers to specimens in life and is based on field notes and digital photographs, unless otherwise noted. Dorsal coloration reddish brown with mottled, dark-brown chevrons, usually surrounded by a thin band of lighter color; canthal stripe black; dorsal surfaces of thigh with dark-brown transversal bars; axillary region, groin, and anterior thigh bright orange (e.g., <abbrev xmlns:xlink="http://www.w3.org/1999/xlink" content-type="institution" xlink:title="Instituto de Investigación de Recursos Biológicos Alexander von Humboldt, Villa de Leyva, Boyacá, Colombia" id="ABBRID0EZICK" xlink:type="simple">IAvH-Am</abbrev>-10283, <abbrev xmlns:xlink="http://www.w3.org/1999/xlink" content-type="institution" xlink:title="Instituto de Investigación de Recursos Biológicos Alexander von Humboldt, Villa de Leyva, Boyacá, Colombia" id="ABBRID0E5ICK" xlink:type="simple">IAvH-Am</abbrev>-10276; Fig. <xref ref-type="fig" rid="F5">5</xref>) or uniformly dark brown (e.g., <abbrev xmlns:xlink="http://www.w3.org/1999/xlink" content-type="institution" xlink:title="Instituto de Investigación de Recursos Biológicos Alexander von Humboldt, Villa de Leyva, Boyacá, Colombia" id="ABBRID0EHJCK" xlink:type="simple">IAvH-Am</abbrev>-10267–68, <abbrev xmlns:xlink="http://www.w3.org/1999/xlink" content-type="institution" xlink:title="Instituto de Investigación de Recursos Biológicos Alexander von Humboldt, Villa de Leyva, Boyacá, Colombia" id="ABBRID0EMJCK" xlink:type="simple">IAvH-Am</abbrev>-10272; Fig. <xref ref-type="fig" rid="F5">5</xref>). An adult female (<abbrev xmlns:xlink="http://www.w3.org/1999/xlink" content-type="institution" xlink:title="Instituto de Investigación de Recursos Biológicos Alexander von Humboldt, Villa de Leyva, Boyacá, Colombia" id="ABBRID0EVJCK" xlink:type="simple">IAvH-Am</abbrev>-10277) has a gold paravertebral line (Fig. <xref ref-type="fig" rid="F5">5</xref>). Labial bars dark brown, and postorbital and supratympanic stripe dark (e.g., <abbrev xmlns:xlink="http://www.w3.org/1999/xlink" content-type="institution" xlink:title="Instituto de Investigación de Recursos Biológicos Alexander von Humboldt, Villa de Leyva, Boyacá, Colombia" id="ABBRID0E5JCK" xlink:type="simple">IAvH-Am</abbrev>-10268, <abbrev xmlns:xlink="http://www.w3.org/1999/xlink" content-type="institution" xlink:title="Instituto de Investigación de Recursos Biológicos Alexander von Humboldt, Villa de Leyva, Boyacá, Colombia" id="ABBRID0EDKCK" xlink:type="simple">IAvH-Am</abbrev>-10270, <abbrev xmlns:xlink="http://www.w3.org/1999/xlink" content-type="institution" xlink:title="Instituto de Investigación de Recursos Biológicos Alexander von Humboldt, Villa de Leyva, Boyacá, Colombia" id="ABBRID0EIKCK" xlink:type="simple">IAvH-Am</abbrev>-10272, <abbrev xmlns:xlink="http://www.w3.org/1999/xlink" content-type="institution" xlink:title="Instituto de Investigación de Recursos Biológicos Alexander von Humboldt, Villa de Leyva, Boyacá, Colombia" id="ABBRID0ENKCK" xlink:type="simple">IAvH-Am</abbrev>-10276–7; Fig. <xref ref-type="fig" rid="F5">5</xref>). In <abbrev xmlns:xlink="http://www.w3.org/1999/xlink" content-type="institution" xlink:title="Instituto de Investigación de Recursos Biológicos Alexander von Humboldt, Villa de Leyva, Boyacá, Colombia" id="ABBRID0EWKCK" xlink:type="simple">IAvH-Am</abbrev>-10270 and <abbrev xmlns:xlink="http://www.w3.org/1999/xlink" content-type="institution" xlink:title="Instituto de Investigación de Recursos Biológicos Alexander von Humboldt, Villa de Leyva, Boyacá, Colombia" id="ABBRID0E2KCK" xlink:type="simple">IAvH-Am</abbrev>-10276, flanks with oblique, irregular, dark-brown bars (Fig. <xref ref-type="fig" rid="F5">5</xref>); <abbrev xmlns:xlink="http://www.w3.org/1999/xlink" content-type="institution" xlink:title="Instituto de Investigación de Recursos Biológicos Alexander von Humboldt, Villa de Leyva, Boyacá, Colombia" id="ABBRID0EELCK" xlink:type="simple">IAvH-Am</abbrev>-10267 with a W-shaped, light-brown marking on scapula; some specimens with a dark-brown interorbital bar (e.g., <abbrev xmlns:xlink="http://www.w3.org/1999/xlink" content-type="institution" xlink:title="Instituto de Investigación de Recursos Biológicos Alexander von Humboldt, Villa de Leyva, Boyacá, Colombia" id="ABBRID0EJLCK" xlink:type="simple">IAvH-Am</abbrev>-10268, <abbrev xmlns:xlink="http://www.w3.org/1999/xlink" content-type="institution" xlink:title="Instituto de Investigación de Recursos Biológicos Alexander von Humboldt, Villa de Leyva, Boyacá, Colombia" id="ABBRID0EOLCK" xlink:type="simple">IAvH-Am</abbrev>-10273–4, <abbrev xmlns:xlink="http://www.w3.org/1999/xlink" content-type="institution" xlink:title="Instituto de Investigación de Recursos Biológicos Alexander von Humboldt, Villa de Leyva, Boyacá, Colombia" id="ABBRID0ETLCK" xlink:type="simple">IAvH-Am</abbrev>-10279–10280). <italic><tp:taxon-name><tp:taxon-name-part taxon-name-part-type="genus" reg="Pristimantis">Pristimantis</tp:taxon-name-part> <tp:taxon-name-part taxon-name-part-type="species" reg="chamezensis">chamezensis</tp:taxon-name-part></tp:taxon-name></italic> is metachromatic, being lighter in color at night. Teeth positioned posterior to level of choanae and widely separated from each other, which vary between eight to nine. The variation in the skin texture is noteworthy (Fig. <xref ref-type="fig" rid="F5">5</xref>), varying from smooth (e.g., <abbrev xmlns:xlink="http://www.w3.org/1999/xlink" content-type="institution" xlink:title="Instituto de Investigación de Recursos Biológicos Alexander von Humboldt, Villa de Leyva, Boyacá, Colombia" id="ABBRID0EHMCK" xlink:type="simple">IAvH-Am</abbrev>-10283) to shagreen with scattered tubercles (e.g., <abbrev xmlns:xlink="http://www.w3.org/1999/xlink" content-type="institution" xlink:title="Instituto de Investigación de Recursos Biológicos Alexander von Humboldt, Villa de Leyva, Boyacá, Colombia" id="ABBRID0EMMCK" xlink:type="simple">IAvH-Am</abbrev>-10267, <abbrev xmlns:xlink="http://www.w3.org/1999/xlink" content-type="institution" xlink:title="Instituto de Investigación de Recursos Biológicos Alexander von Humboldt, Villa de Leyva, Boyacá, Colombia" id="ABBRID0ERMCK" xlink:type="simple">IAvH-Am</abbrev>-10277). The <abbrev xmlns:xlink="http://www.w3.org/1999/xlink" xlink:title="snout-vent length" id="ABBRID0EWMCK" xlink:type="simple">SVL</abbrev> of adult males ranges from 19.6 to 23.7 mm (Table <xref ref-type="table" rid="T4">4</xref>), and the <abbrev xmlns:xlink="http://www.w3.org/1999/xlink" xlink:title="snout-vent length" id="ABBRID0E5MCK" xlink:type="simple">SVL</abbrev> of adult females ranges from 19.0 to 24.9 mm (Table <xref ref-type="table" rid="T4">4</xref>). The <abbrev xmlns:xlink="http://www.w3.org/1999/xlink" xlink:title="head width" id="ABBRID0EGNCK" xlink:type="simple">HW</abbrev> 35.9–40.3% of <abbrev xmlns:xlink="http://www.w3.org/1999/xlink" xlink:title="snout-vent length" id="ABBRID0EKNCK" xlink:type="simple">SVL</abbrev> in adult males and 41.2–44.1% in adult females. <abbrev xmlns:xlink="http://www.w3.org/1999/xlink" xlink:title="eye diameter" id="ABBRID0EONCK" xlink:type="simple">ED</abbrev> 61.6–75.0% of <abbrev xmlns:xlink="http://www.w3.org/1999/xlink" xlink:title="eyes-nares distance" id="ABBRID0ESNCK" xlink:type="simple">ETS</abbrev> in adult males and 59.1–74.9% in adult females. <abbrev xmlns:xlink="http://www.w3.org/1999/xlink" xlink:title="upper eyelid width" id="ABBRID0EWNCK" xlink:type="simple">UEW</abbrev> 58.0–77.6% of interorbital distance (<abbrev xmlns:xlink="http://www.w3.org/1999/xlink" xlink:title="interorbital distance" id="ABBRID0E1NCK" xlink:type="simple">IOD</abbrev>) in adult males and 54.6–78.2% in adult females. <abbrev xmlns:xlink="http://www.w3.org/1999/xlink" xlink:title="tympanum diameter" id="ABBRID0E5NCK" xlink:type="simple">TD</abbrev> 39.1–56.0% of <abbrev xmlns:xlink="http://www.w3.org/1999/xlink" xlink:title="eye diameter" id="ABBRID0ECOCK" xlink:type="simple">ED</abbrev> in adult males and 33–41.8% in adult females. <abbrev xmlns:xlink="http://www.w3.org/1999/xlink" xlink:title="hand length" id="ABBRID0EGOCK" xlink:type="simple">HnL</abbrev> in adult males 29.3% of <abbrev xmlns:xlink="http://www.w3.org/1999/xlink" xlink:title="snout-vent length" id="ABBRID0EKOCK" xlink:type="simple">SVL</abbrev> and 31.2% in adult females. <abbrev xmlns:xlink="http://www.w3.org/1999/xlink" xlink:title="foot length" id="ABBRID0EOOCK" xlink:type="simple">FtL</abbrev> in adult males 45.6–50.4% of <abbrev xmlns:xlink="http://www.w3.org/1999/xlink" xlink:title="snout-vent length" id="ABBRID0ESOCK" xlink:type="simple">SVL</abbrev> and 44.9–51.8% in adult females.</p></tp:treatment-sec><tp:treatment-sec sec-type="distribution" id="SECID0EWOCK"><title>Distribution and natural history.</title><p>This species is only known from the type locality at an altitude between 2125–2160 m a.s.l. in an Andean and relictual cloud forest in the Casanare region on the eastern flank of the Cordillera Oriental of Colombia (Fig. <xref ref-type="fig" rid="F1">1</xref>). The locality is within the Cordillera Oriental montane forest ecoregion (<italic>sensu</italic><xref ref-type="bibr" rid="B18">Dinerstein et al. 1995</xref>) in the Andean region (Middle Orobiome). The forest (Fig. <xref ref-type="fig" rid="F2">2</xref>) is unaffected by human activities and is typified by a canopt of medium-height (up to 20 m). The annual precipitation is between 4600 and 5600 mm with bimodal seasonality. Specimens were found active during the second annual rainy season (August to November) at a temperature of 14 °C resting on mosses and lower leaves of shrubs and ferns in the undergrowth. <italic><tp:taxon-name><tp:taxon-name-part taxon-name-part-type="genus" reg="Pristimantis">Pristimantis</tp:taxon-name-part> <tp:taxon-name-part taxon-name-part-type="species" reg="chamezensis">chamezensis</tp:taxon-name-part></tp:taxon-name></italic> is syntopic with an undescribed species of genus <italic><tp:taxon-name><tp:taxon-name-part taxon-name-part-type="genus" reg="Pristimantis">Pristimantis</tp:taxon-name-part></tp:taxon-name></italic>.</p></tp:treatment-sec><tp:treatment-sec sec-type="etymology" id="SECID0EOQCK"><title>Etymology.</title><p>The specific epithet is derived from the Municipality of Chámeza, a geopolitical area where the type locality is located. We decided on this name using a citizen science approach, where expert scientists and local people met and discussed a list of possible names and their corresponding meanings. There was consensus on <italic><tp:taxon-name><tp:taxon-name-part taxon-name-part-type="genus" reg="Pristimantis">P.</tp:taxon-name-part> <tp:taxon-name-part taxon-name-part-type="species" reg="chamezensis">chamezensis</tp:taxon-name-part></tp:taxon-name></italic> as the preferred name.</p></tp:treatment-sec><tp:treatment-sec sec-type="conservation status" id="SECID0E6QCK"><title>Conservation status.</title><p>The direct evaluation of the landscape units (e.g., broad-leaved forest) at the type locality, as well as the map of land cover of Colombia (CORINE Land Cover, <xref ref-type="bibr" rid="B36">IDEAM 2010</xref>), allowed us to identify a rapid reduction and low connectivity of its habitat. Based on land cover maps of Chameza’s forest, the potential extent of occurrence is 301,624 km<sup>2</sup>. Consequently, we propose to categorize <italic><tp:taxon-name><tp:taxon-name-part taxon-name-part-type="genus" reg="Pristimantis">P.</tp:taxon-name-part> <tp:taxon-name-part taxon-name-part-type="species" reg="chamezensis">chamezensis</tp:taxon-name-part></tp:taxon-name></italic> as Vulnerable using the criteria B2a (<xref ref-type="bibr" rid="B37">IUCN Red List Categories and Criteria 2019</xref>).</p></tp:treatment-sec><tp:treatment-sec><!--Section generated to contain objects referenced in tp:taxon-treatment.--><fig id="F1" position="float" orientation="portrait"><object-id xmlns:xlink="http://www.w3.org/1999/xlink" content-type="doi" xlink:type="simple">10.3897/zookeys.961.51971.figure1</object-id><object-id xmlns:xlink="http://www.w3.org/1999/xlink" content-type="arpha" xlink:type="simple">0F6876B8-A48C-51E1-A767-69B7A951E2F3</object-id><label>Figure 1.</label><caption><p>Geographic location in Colombia showing the type locality of <italic><tp:taxon-name><tp:taxon-name-part taxon-name-part-type="genus" reg="Pristimantis">Pristimantis</tp:taxon-name-part> <tp:taxon-name-part taxon-name-part-type="species" reg="chamezensis">chamezensis</tp:taxon-name-part></tp:taxon-name></italic> sp. nov. in the western slope of the Cordillera Oriental <bold>A</bold> red dot shows the type locality <bold>B</bold> the landscape of natural pristine forest on the eastern slopes of the Central Cordillera Oriental. Map produced using Arc Map, World Imagery.</p></caption><graphic xmlns:xlink="http://www.w3.org/1999/xlink" xlink:href="zookeys-961-129-g001.jpg" position="float" orientation="portrait" xlink:type="simple" id="oo_443381.jpg"><uri content-type="original_file" xlink:type="simple">https://binary.pensoft.net/fig/443381</uri></graphic></fig><fig id="F2" position="float" orientation="portrait"><object-id xmlns:xlink="http://www.w3.org/1999/xlink" content-type="doi" xlink:type="simple">10.3897/zookeys.961.51971.figure2</object-id><object-id xmlns:xlink="http://www.w3.org/1999/xlink" content-type="arpha" xlink:type="simple">DBBC595D-7576-5546-8D32-BFD112FEB996</object-id><label>Figure 2.</label><caption><p><bold>A</bold> general landscape showing the mountains of the Vereda Centro Norte, Chámeza forest at Cerro Pan de Azúcar (black arrow); type locality of <italic><tp:taxon-name><tp:taxon-name-part taxon-name-part-type="genus" reg="Pristimantis">Pristimantis</tp:taxon-name-part> <tp:taxon-name-part taxon-name-part-type="species" reg="chamezensis">chamezensis</tp:taxon-name-part></tp:taxon-name></italic> sp. nov. <bold>B</bold> inside the cloud forests; microhabitat where individuals were found. Photographs by Andrés Acosta-Galvis.</p></caption><graphic xmlns:xlink="http://www.w3.org/1999/xlink" xlink:href="zookeys-961-129-g002.jpg" position="float" orientation="portrait" xlink:type="simple" id="oo_443382.jpg"><uri content-type="original_file" xlink:type="simple">https://binary.pensoft.net/fig/443382</uri></graphic></fig><supplementary-material xmlns:xlink="http://www.w3.org/1999/xlink" id="S1" position="float" orientation="portrait" xlink:type="simple"><object-id content-type="doi" xlink:type="simple">10.3897/zookeys.961.51971.suppl1</object-id><object-id content-type="arpha" xlink:type="simple">58371B1D-4B6F-53A3-87FA-84CD6F2E8FE7</object-id><label>Supplementary material 1</label><caption><p>Additional specimens examined. <abbrev content-type="institution" xlink:title="Instituto de Investigación de Recursos Biológicos Alexander von Humboldt, Villa de Leyva, Boyacá, Colombia" id="ABBRID0EI4GK" xlink:type="simple">IAvH-Am</abbrev>: Alexander von Humboldt Biological Resources Research Institute, Villa de Leyva, Colombia; MPUJ: Lorenzo Uribe Museum of Natural History, Pontificia Universidad Javeriana, Bogotá D.C., Colombia</p></caption><statement content-type="dataType"><label>Data type</label><p>Additional Specimens of genus <italic><tp:taxon-name><tp:taxon-name-part taxon-name-part-type="genus" reg="Pristimantis">Pristimantis</tp:taxon-name-part></tp:taxon-name></italic> of Cordillera Orienta of Colombial</p></statement><media xlink:href="zookeys-961-129-s001.docx" mimetype="application" mime-subtype="vnd.openxmlformats-officedocument.wordprocessingml.document" position="float" orientation="portrait" xlink:type="simple" id="oo_443389.docx"><uri content-type="original_file" xlink:type="simple">https://binary.pensoft.net/file/443389</uri></media><permissions><license xlink:type="simple"><license-p>This dataset is made available under the Open Database License (http://opendatacommons.org/licenses/odbl/1.0/). The Open Database License (ODbL) is a license agreement intended to allow users to freely share, modify, and use this Dataset while maintaining this same freedom for others, provided that the original source and author(s) are credited.</license-p></license></permissions><attrib specific-use="authors">Andrés R. Acosta-Galvis, Ana M. Saldarriaga-Gomez, Beatriz Ramirez, MarioVargas-Ramirez</attrib></supplementary-material></tp:treatment-sec><ref-list><ref id="B1"><mixed-citation xmlns:xlink="http://www.w3.org/1999/xlink" xlink:type="simple"><person-group><name name-style="western"><surname>Acevedo</surname><given-names>A</given-names></name><name name-style="western"><surname>Armesto</surname><given-names>O</given-names></name><name name-style="western"><surname>Palma</surname><given-names>RE</given-names></name></person-group> (<year>2020</year>) <article-title>Two new species of <italic><tp:taxon-name><tp:taxon-name-part taxon-name-part-type="genus">Pristimantis</tp:taxon-name-part></tp:taxon-name></italic> (<tp:taxon-name><tp:taxon-name-part taxon-name-part-type="order">Anura</tp:taxon-name-part></tp:taxon-name>: <tp:taxon-name><tp:taxon-name-part taxon-name-part-type="family">Craugastoridae</tp:taxon-name-part></tp:taxon-name>) with notes on the distribution of the genus in northeastern Colombia.</article-title><source>Zootaxa</source><volume>4750</volume>(<issue>4</issue>): <fpage>499</fpage>–<lpage>523</lpage>. <ext-link xlink:type="simple" ext-link-type="doi" xlink:href="10.11646/zootaxa.4750.4.3">https://doi.org/10.11646/zootaxa.4750.4.3</ext-link></mixed-citation></ref><ref id="B20"><mixed-citation xmlns:xlink="http://www.w3.org/1999/xlink" xlink:type="simple"><person-group><name name-style="western"><surname>Duellman</surname><given-names>WE</given-names></name><name name-style="western"><surname>Lehr</surname><given-names>E</given-names></name></person-group> (<year>2009</year>) <source>Terrestrial-Breeding Frogs (<tp:taxon-name><tp:taxon-name-part taxon-name-part-type="family">Strabomantidae</tp:taxon-name-part></tp:taxon-name>) in Peru.</source><publisher-name>Naturund Tier-Verlag</publisher-name>, <publisher-loc>Naturwissenschaft, Münster</publisher-loc>, <size units="page">382 pp</size>.</mixed-citation></ref><ref id="B18"><mixed-citation xmlns:xlink="http://www.w3.org/1999/xlink" xlink:type="simple"><person-group><name name-style="western"><surname>Dinerstein</surname><given-names>E</given-names></name><name name-style="western"><surname>Olson</surname><given-names>DM</given-names></name><name name-style="western"><surname>Graham</surname><given-names>DJ</given-names></name><name name-style="western"><surname>Webster</surname><given-names>AL</given-names></name><name name-style="western"><surname>Primm</surname><given-names>SA</given-names></name><name name-style="western"><surname>Bookbinder</surname><given-names>MP</given-names></name><name name-style="western"><surname>Ledec</surname><given-names>G</given-names></name><name name-style="western"><surname>Young</surname><given-names>KR</given-names></name></person-group> (<year>1995</year>) A Conservation Assessment of the Terrestrial Ecoregions of Latin America and the Caribbean. World Bank Washington, 176 pp. <ext-link xlink:type="simple" ext-link-type="doi" xlink:href="10.1596/0-8213-3295-3">https://doi.org/10.1596/0-8213-3295-3</ext-link></mixed-citation></ref><ref id="B36"><mixed-citation xmlns:xlink="http://www.w3.org/1999/xlink" xlink:type="simple"><institution xlink:type="simple">IDEAM</institution> (<year>2010</year>) <source>Leyenda Nacional de Coberturas de la Tierra. Metodología CORINE Land Cover adaptada para Colombia Escala 1:100.000.</source><publisher-name>Instituto de Hidrología</publisher-name>, <publisher-loc>Meteorología y Estudios Ambientales. Bogotá</publisher-loc>, <size units="page">72 pp</size>.</mixed-citation></ref><ref id="B37"><mixed-citation xmlns:xlink="http://www.w3.org/1999/xlink" xlink:type="simple"><institution xlink:type="simple">IUCN Red List Categories and Criteria</institution> (<year>2019</year>) Guidelines for Using the IUCN Red List Categories and Criteria. V. 14. <ext-link xlink:type="simple" ext-link-type="uri" xlink:href="http://www.iucnredlist.org/documents/RedListGuidelines.pdf">http://www.iucnredlist.org/documents/RedListGuidelines.pdf</ext-link> [Accessed on: 2020-02-01]</mixed-citation></ref></ref-list></tp:taxon-treatment>
